# Supplementary material for: Transcription Factor VM1G_06867: A Requirement for Growth, Pathogenicity, Development, and Maintenance of Cell Wall Integrity in Valsa mali
Source: J Fungi (Basel). 2023 Jun 20;9(6):692. doi: 10.3390/jof9060692 (PMC10305253; doi:10.3390/jof9060692)
Supplement: Supplementary file 1 [file jof-09-00692-s001.zip]

Archive with 1 entries (1 files):
- jof-2437077-supplementary.pdf
